# Supplementary material for: Accuracy and Clinical Impact of Estimating Low-Density Lipoprotein-Cholesterol at High and Low Levels by Different Equations
Source: Biomedicines. 2022 Dec 6;10(12):3156. doi: 10.3390/biomedicines10123156 (PMC9776049; doi:10.3390/biomedicines10123156)
Supplement: Supplementary file 1 [file biomedicines-10-03156-s001.zip]

Archive with 1 entries (1 files):
- biomedicines-2050930-supplementary.pdf
